# Supplementary material for: Analysis of nuclear and organellar genomes of Plasmodium knowlesi in humans reveals ancient population structure and recent recombination among host-specific subpopulations
Source: PLoS Genet. 2017 Sep 18;13(9):e1007008. doi: 10.1371/journal.pgen.1007008 (PMC5619863; doi:10.1371/journal.pgen.1007008)
Supplement: S2 Table — (XLSX) [file pgen.1007008.s002.xlsx]

## Sheet: Introgression_mosquito_table_v2
	S2 Table: 50 Kb regions in the P. knowlesi genome that present genetic exchanges in the full set of samples.
Chromosome	Start	End	Number of Mf-Pk samples with Introgression Mn-Pk->Mf-Pk	Mf-Pk Samples with Introgression from Mn-Pk->Mf-Pk	Number of Mn-Pk samples with Introgression Mf-Pk->Mn-Pk	Mn-Pk Samples with Introgression Mf-Pk-> Mn-Pk	Total number of genes in Region	Number of genes upregulated in Ookinete compare to Blood stages (FC >= 2 in either P berghei (Otto et al. 2014) or P. falciparum (López-Barragán et al. 2011) datasets).
1	1	50000	1	KT34	0		2	1
1	50001	100000	1	KT34	0		12	1
1	100001	150000	1	KT34	0		5	0
1	150001	200000	0		0		3	0
1	200001	250000	1	KT34	0		9	0
1	250001	300000	0		0		11	1
1	300001	350000	0		0		10	2
1	350001	400000	0		0		11	1
1	400001	450000	0		0		6	2
1	450001	500000	1	BTG123	0		14	2
1	500001	550000	1	BTG123	0		12	4
1	550001	600000	0		0		10	4
1	600001	650000	0		0		5	1
1	650001	700000	0		0		7	5
1	700001	750000	0		0		15	5
1	750001	800000	0		0		4	0
1	800001	850000	0		0		7	1
1	850001	892570	0		0		1	0
2	1	50000	0		0		1	0
2	50001	100000	0		0		2	0
2	100001	150000	0		0		7	3
2	150001	200000	0		0		11	3
2	200001	250000	0		0		13	5
2	250001	300000	0		0		11	4
2	300001	350000	1	BTG47	0		6	1
2	350001	400000	1	BTG47	1	KT31	7	0
2	400001	450000	1	BTG47	0		12	5
2	450001	500000	0		0		9	4
2	500001	550000	0		1	DIM3	10	3
2	550001	600000	0		0		9	3
2	600001	650000	0		0		9	4
2	650001	700000	1	BTG62	0		5	2
2	700001	750000	1	BTG62	0		7	0
2	750001	787646	1	BTG62	1	CDK206	2	0
3	1	50000	0		0		1	0
3	50001	100000	0		0		8	0
3	100001	150000	0		0		8	4
3	150001	200000	0		2	CDK206,KT27	4	0
3	200001	250000	0		0		12	4
3	250001	300000	0		1	KT114	9	3
3	300001	350000	0		0		10	5
3	350001	400000	1	DIM1	0		9	1
3	400001	450000	0		0		10	3
3	450001	500000	0		2	CDK206,KT56	11	2
3	500001	550000	0		0		0	0
3	550001	600000	0		0		6	4
3	600001	650000	0		0		2	0
3	650001	700000	0		0		4	1
3	700001	750000	0		0		7	6
3	750001	800000	0		0		13	6
3	800001	850000	0		0		17	9
3	850001	900000	0		0		12	6
3	900001	950000	0		0		9	4
3	950001	1000000	0		1	KT56	5	0
3	1000001	1050000	0		0		1	0
3	1050001	1050570	0		0		0	0
4	1	50000	0		0		0	0
4	50001	100000	1	BTG50	0		9	2
4	100001	150000	2	BTG47,BTG50	0		14	4
4	150001	200000	1	BTG47	0		12	6
4	200001	250000	0		0		11	5
4	250001	300000	0		0		7	2
4	300001	350000	0		1	BTG63	6	2
4	350001	400000	0		1	DIM5	8	1
4	400001	450000	0		1	KT27	11	1
4	450001	500000	0		0		11	1
4	500001	550000	0		0		12	3
4	550001	600000	0		1	KT31	5	1
4	600001	650000	2	BTG62,BTG123	0		7	2
4	650001	700000	0		1	KT114	14	5
4	700001	750000	0		0		7	3
4	750001	800000	0		1	KT55	10	3
4	800001	850000	1	KT94	2	DIM4,KT25	4	3
4	850001	900000	0		0		4	0
4	900001	950000	0		0		10	0
4	950001	1000000	0		0		10	2
4	1000001	1050000	0		0		8	0
4	1050001	1100000	0		0		8	1
4	1100001	1132024	0		0		4	1
5	1	50000	0		0		0	0
5	50001	100000	0		0		6	3
5	100001	150000	0		0		5	2
5	150001	200000	0		0		12	5
5	200001	250000	0		0		13	0
5	250001	300000	0		0		13	4
5	300001	350000	0		0		4	1
5	350001	400000	0		0		0	0
5	400001	450000	1	BTG49	0		9	5
5	450001	500000	0		0		6	5
5	500001	550000	0		0		11	5
5	550001	600000	0		0		10	1
5	600001	650000	0		0		8	4
5	650001	700000	0		0		6	4
5	700001	750000	1	BTG123	0		12	5
5	750001	782445	1	BTG123	0		4	0
6	1	50000	0		0		2	0
6	50001	100000	0		0		11	4
6	100001	150000	0		0		7	2
6	150001	200000	0		0		9	2
6	200001	250000	0		0		9	4
6	250001	300000	0		0		5	3
6	300001	350000	0		0		7	0
6	350001	400000	0		0		6	3
6	400001	450000	1	BTG46	0		11	7
6	450001	500000	1	BTG46	0		8	5
6	500001	550000	1	DIM2	0		11	3
6	550001	600000	1	DIM2	0		7	6
6	600001	650000	1	DIM2	0		9	3
6	650001	700000	1	DIM2	1	KT27	13	6
6	700001	750000	0		0		8	3
6	750001	800000	0		0		12	6
6	800001	850000	0		0		6	1
6	850001	900000	0		0		11	3
6	900001	950000	0		0		5	1
6	950001	1000000	0		0		9	0
6	1000001	1050000	0		0		5	1
6	1050001	1080656	0		0		0	0
7	1	50000	0		0		5	0
7	50001	100000	1	DIM6	0		6	1
7	100001	150000	1	DIM6	0		11	2
7	150001	200000	0		0		6	1
7	200001	250000	0		0		10	3
7	250001	300000	0		0		13	6
7	300001	350000	0		0		5	0
7	350001	400000	0		0		7	2
7	400001	450000	0		0		11	1
7	450001	500000	0		0		11	3
7	500001	550000	0		0		15	4
7	550001	600000	1	DIM1	0		10	4
7	600001	650000	0		2	KT31,KT55	15	8
7	650001	700000	0		0		14	5
7	700001	750000	0		0		8	1
7	750001	800000	0		0		11	5
7	800001	850000	1	DIM2	0		14	3
7	850001	900000	1	DIM2	0		11	5
7	900001	950000	1	DIM2	0		10	4
7	950001	1000000	1	DIM2	0		12	8
7	1000001	1050000	1	DIM2	0		7	2
7	1050001	1100000	1	DIM2	0		1	1
7	1100001	1150000	1	DIM2	2	DIM3,KT27	8	7
7	1150001	1200000	0		0		16	8
7	1200001	1250000	0		0		4	1
7	1250001	1300000	0		0		8	2
7	1300001	1350000	0		0		4	1
7	1350001	1400000	0		0		16	6
7	1400001	1450000	0		0		19	4
7	1450001	1500000	0		0		3	0
7	1500001	1522076	0		0		0	0
8	1	50000	1	DIM2	0		0	0
8	50001	100000	1	DIM2	0		3	1
8	100001	150000	1	DIM2	0		12	3
8	150001	200000	2	DIM2,KT50	0		9	1
8	200001	250000	3	DIM2,BTG42,BTG62	1	KT27	13	8
8	250001	300000	2	DIM2,BTG42	0		15	9
8	300001	350000	2	DIM2,BTG42	0		7	1
8	350001	400000	1	DIM2	0		3	1
8	400001	450000	1	DIM2	0		10	1
8	450001	500000	1	DIM2	1	KT27	17	7
8	500001	550000	2	DIM2,BTG35	0		13	2
8	550001	600000	2	DIM2,BTG35	0		8	0
8	600001	650000	1	DIM2	0		6	0
8	650001	700000	1	BTG62	0		10	2
8	700001	750000	2	BTG42,BTG53	0		6	0
8	750001	800000	3	DIM2,BTG42,BTG123	0		1	1
8	800001	850000	0		0		5	1
8	850001	900000	9	DIM2,BTG1000,BTG35,BTG42,BTG46,BTG47,BTG50,BTG62,BTG123	0		11	2
8	900001	950000	11	DIM1,DIM2,BTG1000,BTG35,BTG42,BTG46,BTG47,BTG49,BTG50,BTG62,BTG123	0		7	2
8	950001	1000000	11	DIM1,DIM2,BTG1000,BTG35,BTG42,BTG46,BTG47,BTG49,BTG50,BTG62,BTG123	0		11	4
8	1000001	1050000	4	DIM1,BTG49,BTG62,BTG123	0		6	1
8	1050001	1100000	8	DIM1,DIM2,BTG1000,BTG35,BTG42,BTG47,BTG49,BTG123	0		3	2
8	1100001	1150000	9	DIM1,DIM2,BTG1000,BTG35,BTG42,BTG47,BTG49,BTG62,BTG123	0		8	1
8	1150001	1200000	1	BTG123	0		9	3
8	1200001	1250000	8	BTG26,BTG42,BTG46,BTG47,BTG49,BTG50,BTG62,BTG123	0		8	3
8	1250001	1300000	9	BTG1000,BTG26,BTG42,BTG46,BTG47,BTG49,BTG50,BTG62,BTG123	0		9	2
8	1300001	1350000	9	BTG1000,BTG26,BTG42,BTG46,BTG47,BTG49,BTG50,BTG62,BTG123	0		12	6
8	1350001	1400000	0		0		5	1
8	1400001	1450000	0		0		5	1
8	1450001	1500000	3	BTG1000,BTG35,BTG62	0		8	2
8	1500001	1550000	4	BTG46,BTG49,BTG50,BTG123	0		9	4
8	1550001	1600000	6	BTG46,BTG49,BTG50,BTG55,BTG62,BTG123	0		14	3
8	1600001	1650000	9	DIM1,BTG1000,BTG26,BTG35,BTG46,BTG47,BTG49,BTG50,BTG123	0		17	2
8	1650001	1700000	8	DIM1,BTG1000,BTG26,BTG35,BTG46,BTG47,BTG50,BTG62	0		10	1
8	1700001	1750000	0		0		0	0
8	1750001	1800000	9	DIM1,BTG1000,BTG26,BTG35,BTG46,BTG47,BTG49,BTG50,BTG62	0		11	8
8	1800001	1850000	7	DIM1,BTG35,BTG46,BTG47,BTG49,BTG53,BTG62	0		8	1
8	1850001	1900000	4	DIM1,BTG46,BTG50,BTG53	0		7	0
8	1900001	1924455	0		0		0	0
9	1	50000	0		0		0	0
9	50001	100000	0		0		4	1
9	100001	150000	0		0		10	2
9	150001	200000	0		0		12	2
9	200001	250000	0		0		9	4
9	250001	300000	0		0		3	1
9	300001	350000	0		0		16	7
9	350001	400000	0		0		2	0
9	400001	450000	0		0		17	8
9	450001	500000	0		0		9	3
9	500001	550000	0		0		14	4
9	550001	600000	0		1	KT56	11	1
9	600001	650000	0		0		3	1
9	650001	700000	1	BTG53	0		9	3
9	700001	750000	0		0		14	4
9	750001	800000	0		0		11	5
9	800001	850000	0		0		12	4
9	850001	900000	0		0		10	1
9	900001	950000	0		1	CDK206	4	1
9	950001	1000000	0		0		8	2
9	1000001	1050000	0		0		11	4
9	1050001	1100000	0		0		16	6
9	1100001	1150000	0		0		9	5
9	1150001	1200000	0		0		13	3
9	1200001	1250000	1	BTG1000	0		12	4
9	1250001	1300000	0		0		12	6
9	1300001	1350000	0		0		6	4
9	1350001	1400000	0		0		12	3
9	1400001	1450000	0		0		7	0
9	1450001	1500000	0		0		8	1
9	1500001	1550000	0		0		11	3
9	1550001	1600000	0		0		12	4
9	1600001	1650000	0		0		9	2
9	1650001	1700000	1	DIM2	0		5	1
9	1700001	1750000	1	DIM2	0		9	5
9	1750001	1800000	1	DIM2	0		7	0
9	1800001	1850000	0		0		13	4
9	1850001	1900000	1	BTG62	0		9	4
9	1900001	1950000	1	BTG62	2	DIM4,KT27	13	7
9	1950001	2000000	1	BTG42	0		11	2
9	2000001	2050000	2	BTG35,BTG42	0		6	3
9	2050001	2100000	1	BTG35	0		6	2
9	2100001	2150000	0		0		1	1
9	2150001	2195489	0		0		0	0
10	1	50000	0		0		0	0
10	50001	100000	0		0		5	0
10	100001	150000	0		0		10	3
10	150001	200000	0		0		5	0
10	200001	250000	0		1	KT56	13	4
10	250001	300000	0		1	KT56	8	1
10	300001	350000	0		1	KT56	13	4
10	350001	400000	0		1	KT56	10	2
10	400001	450000	1	KT95	1	KT56	12	0
10	450001	500000	0		1	KT56	7	3
10	500001	550000	0		0		13	6
10	550001	600000	0		0		14	2
10	600001	650000	0		0		5	1
10	650001	700000	0		0		5	3
10	700001	750000	0		0		15	7
10	750001	800000	0		0		9	1
10	800001	850000	0		0		8	3
10	850001	900000	0		0		13	8
10	900001	950000	0		0		11	4
10	950001	1000000	0		0		5	1
10	1000001	1050000	0		0		6	4
10	1050001	1100000	0		0		9	3
10	1100001	1150000	0		0		10	3
10	1150001	1200000	0		0		13	5
10	1200001	1250000	0		0		15	8
10	1250001	1300000	0		0		7	3
10	1300001	1350000	0		0		11	4
10	1350001	1400000	0		0		3	1
10	1400001	1450000	0		0		15	2
10	1450001	1500000	0		0		1	0
10	1500001	1516982	0		0		0	0
11	1	50000	0		0		0	0
11	50001	100000	0		0		10	3
11	100001	150000	0		0		15	3
11	150001	200000	0		0		8	2
11	200001	250000	0		0		14	6
11	250001	300000	1	BTG50	0		13	0
11	300001	350000	0		0		13	3
11	350001	400000	1	DIM1	0		10	3
11	400001	450000	0		0		9	1
11	450001	500000	2	DIM2,BTG26	0		9	1
11	500001	550000	0		0		8	1
11	550001	600000	0		0		3	0
11	600001	650000	0		0		11	3
11	650001	700000	0		0		10	2
11	700001	750000	0		0		9	2
11	750001	800000	0		0		3	0
11	800001	850000	1	BTG53	0		13	2
11	850001	900000	0		0		11	7
11	900001	950000	0		0		7	1
11	950001	1000000	0		0		1	1
11	1000001	1050000	0		0		10	1
11	1050001	1100000	0		0		5	1
11	1100001	1150000	0		0		12	4
11	1150001	1200000	1	DIM1	1	KT31	11	3
11	1200001	1250000	1	DIM1	0		12	6
11	1250001	1300000	0		0		11	4
11	1300001	1350000	0		0		10	3
11	1350001	1400000	0		0		13	3
11	1400001	1450000	1	BTG123	1	DIM4	8	3
11	1450001	1500000	0		1	KT114	12	5
11	1500001	1550000	0		0		11	4
11	1550001	1600000	3	DIM2,BTG46,KT100	0		13	5
11	1600001	1650000	1	BTG46	0		11	5
11	1650001	1700000	1	BTG46	0		7	1
11	1700001	1750000	0		0		12	4
11	1750001	1800000	0		0		2	0
11	1800001	1850000	0		0		10	1
11	1850001	1900000	0		0		3	0
11	1900001	1950000	0		1	KT27	6	2
11	1950001	2000000	1	BTG39	0		9	5
11	2000001	2050000	0		0		9	2
11	2050001	2100000	0		0		8	1
11	2100001	2150000	0		0		10	3
11	2150001	2200000	0		0		7	2
11	2200001	2250000	0		0		9	2
11	2250001	2300000	0		0		9	2
11	2300001	2350000	0		0		2	0
11	2350001	2368667	0		0		0	0
12	1	50000	0		1	KT31	0	0
12	50001	100000	0		0		0	0
12	100001	150000	0		0		9	3
12	150001	200000	0		0		9	2
12	200001	250000	1	BTG47	0		12	4
12	250001	300000	1	KT92	0		12	5
12	300001	350000	0		0		10	2
12	350001	400000	0		0		12	4
12	400001	450000	1	BTG35	1	DIM3	10	4
12	450001	500000	1	BTG35	0		11	6
12	500001	550000	1	BTG35	0		6	1
12	550001	600000	2	BTG46,BTG47	0		6	0
12	600001	650000	1	BTG47	0		10	5
12	650001	700000	2	BTG35,BTG46	0		7	1
12	700001	750000	1	BTG46	1	CDK206	11	2
12	750001	800000	1	BTG46	0		13	0
12	800001	850000	0		0		7	1
12	850001	900000	0		0		1	0
12	900001	950000	0		0		12	4
12	950001	1000000	0		1	DIM5	15	4
12	1000001	1050000	1	BTG50	0		14	0
12	1050001	1100000	1	BTG50	0		8	2
12	1100001	1150000	1	BTG50	0		11	3
12	1150001	1200000	1	BTG50	0		5	1
12	1200001	1250000	1	BTG50	0		11	4
12	1250001	1300000	2	DIM2,BTG50	0		11	2
12	1300001	1350000	1	BTG50	0		12	1
12	1350001	1400000	0		0		12	0
12	1400001	1450000	0		0		12	2
12	1450001	1500000	0		0		6	6
12	1500001	1550000	0		0		11	5
12	1550001	1600000	0		1	KT114	10	3
12	1600001	1650000	0		0		8	4
12	1650001	1700000	0		0		10	0
12	1700001	1750000	0		0		13	1
12	1750001	1800000	0		0		10	2
12	1800001	1850000	0		1	BTG63	10	1
12	1850001	1900000	0		0		10	0
12	1900001	1950000	0		0		5	1
12	1950001	2000000	0		1	BTG63	6	0
12	2000001	2050000	0		0		11	3
12	2050001	2100000	0		0		7	2
12	2100001	2150000	0		0		0	0
12	2150001	2200000	0		0		7	0
12	2200001	2250000	0		0		11	5
12	2250001	2300000	0		0		10	4
12	2300001	2350000	1	DIM1	0		13	5
12	2350001	2400000	1	DIM1	0		10	3
12	2400001	2450000	6	DIM1,DIM2,BTG26,BTG49,BTG50,BTG62	0		8	3
12	2450001	2500000	0		0		7	1
12	2500001	2550000	0		0		9	1
12	2550001	2600000	0		1	KT27	9	1
12	2600001	2650000	0		0		6	0
12	2650001	2700000	0		0		11	3
12	2700001	2750000	0		0		12	4
12	2750001	2800000	0		1	KT31	12	4
12	2800001	2850000	0		0		11	4
12	2850001	2900000	0		0		13	1
12	2900001	2950000	0		0		14	2
12	2950001	3000000	0		0		7	1
12	3000001	3050000	0		0		0	0
12	3050001	3100000	0		0		0	0
12	3100001	3150000	0		2	KT25,KT56	0	0
12	3150001	3161709	0		0		0	0
13	1	50000	0		0		0	0
13	50001	100000	0		0		11	4
13	100001	150000	1	KT34	0		8	1
13	150001	200000	0		0		14	7
13	200001	250000	0		0		8	4
13	250001	300000	0		0		4	0
13	300001	350000	0		0		10	6
13	350001	400000	0		1	DIM3	10	1
13	400001	450000	0		0		10	2
13	450001	500000	0		0		10	2
13	500001	550000	0		0		9	4
13	550001	600000	0		0		1	0
13	600001	650000	0		0		11	6
13	650001	700000	0		0		8	0
13	700001	750000	0		0		15	2
13	750001	800000	0		0		11	1
13	800001	850000	0		0		12	5
13	850001	900000	0		0		9	5
13	900001	950000	0		0		9	0
13	950001	1000000	0		0		6	2
13	1000001	1050000	0		0		10	5
13	1050001	1100000	0		0		5	1
13	1100001	1150000	0		0		1	0
13	1150001	1200000	0		0		0	0
13	1200001	1250000	0		0		1	1
13	1250001	1300000	0		0		6	1
13	1300001	1350000	0		0		10	4
13	1350001	1400000	0		0		10	7
13	1400001	1450000	0		0		7	0
13	1450001	1500000	0		0		7	1
13	1500001	1550000	0		0		13	5
13	1550001	1600000	0		0		9	5
13	1600001	1650000	0		0		15	7
13	1650001	1700000	0		0		12	5
13	1700001	1750000	1	BTG55	0		5	2
13	1750001	1800000	0		0		8	1
13	1800001	1850000	0		0		4	0
13	1850001	1900000	1	BTG55	0		10	4
13	1900001	1950000	1	BTG50	0		10	3
13	1950001	2000000	1	BTG50	0		6	2
13	2000001	2050000	1	BTG50	0		7	5
13	2050001	2100000	1	BTG50	0		10	3
13	2100001	2150000	0		0		12	1
13	2150001	2200000	0		0		10	2
13	2200001	2250000	0		0		12	1
13	2250001	2300000	0		0		5	0
13	2300001	2350000	0		0		13	5
13	2350001	2400000	0		0		8	1
13	2400001	2450000	0		0		11	6
13	2450001	2500000	0		0		11	6
13	2500001	2550000	0		0		10	1
13	2550001	2597011	0		0		1	0
14	1	50000	0		0		1	0
14	50001	100000	0		0		2	0
14	100001	150000	1	KT109	0		9	1
14	150001	200000	0		0		9	0
14	200001	250000	0		0		10	4
14	250001	300000	0		0		14	3
14	300001	350000	0		0		5	0
14	350001	400000	0		0		14	1
14	400001	450000	0		0		8	1
14	450001	500000	1	BTG26	0		13	5
14	500001	550000	0		0		10	3
14	550001	600000	0		0		8	1
14	600001	650000	0		0		8	2
14	650001	700000	0		0		9	0
14	700001	750000	0		1	KT27	14	0
14	750001	800000	0		1	KT25	12	3
14	800001	850000	0		0		12	3
14	850001	900000	0		1	KT55	10	7
14	900001	950000	0		0		11	2
14	950001	1000000	0		0		11	1
14	1000001	1050000	0		0		8	1
14	1050001	1100000	0		0		14	5
14	1100001	1150000	0		0		11	5
14	1150001	1200000	1	BTG26	1	KT27	8	4
14	1200001	1250000	1	BTG26	0		6	3
14	1250001	1300000	2	BTG39,BTG49	0		8	1
14	1300001	1350000	3	BTG26,BTG46,BTG49	0		11	0
14	1350001	1400000	3	BTG26,BTG46,BTG49	0		9	2
14	1400001	1450000	1	BTG46	0		7	0
14	1450001	1500000	1	DIM1	0		10	3
14	1500001	1550000	0		0		16	7
14	1550001	1600000	0		0		11	5
14	1600001	1650000	1	BTG46	0		13	5
14	1650001	1700000	0		0		10	5
14	1700001	1750000	1	BTG46	0		9	3
14	1750001	1800000	1	BTG46	0		11	2
14	1800001	1850000	0		0		6	4
14	1850001	1900000	0		0		8	0
14	1900001	1950000	0		0		6	1
14	1950001	2000000	0		0		12	1
14	2000001	2050000	0		0		9	1
14	2050001	2100000	0		0		13	5
14	2100001	2150000	0		0		10	2
14	2150001	2200000	0		0		9	5
14	2200001	2250000	0		0		5	1
14	2250001	2300000	0		0		9	3
14	2300001	2350000	0		1	CDK206	7	3
14	2350001	2400000	0		0		10	2
14	2400001	2450000	0		0		2	2
14	2450001	2500000	1	DIM1	0		12	3
14	2500001	2550000	1	DIM1	0		11	1
14	2550001	2600000	0		0		9	3
14	2600001	2650000	0		0		4	0
14	2650001	2700000	0		0		5	1
14	2700001	2750000	0		0		6	2
14	2750001	2800000	0		0		11	2
14	2800001	2850000	1	DIM1	0		13	4
14	2850001	2900000	1	DIM1	0		2	1
14	2900001	2950000	0		0		12	4
14	2950001	3000000	0		0		10	7
14	3000001	3050000	0		0		14	8
14	3050001	3100000	0		0		9	1
14	3100001	3150000	0		0		10	6
14	3150001	3200000	0		0		10	1
14	3200001	3250000	0		0		2	0
14	3250001	3267752	0		0		0	0
